# Supplementary material for: Association between Serum Glycated Hemoglobin Levels and Female Infertility: A Cross-Sectional Survey and Genetic Approach
Source: Int J Mol Sci. 2024 Sep 6;25(17):9668. doi: 10.3390/ijms25179668 (PMC11394857; doi:10.3390/ijms25179668)
Supplement: Supplementary file 1 [file ijms-25-09668-s001.zip]

Archive with 1 entries (1 files):
- ijms-3172662-supplementary.xlsx
