# Supplementary material for: Association between Serum Glycated Hemoglobin Levels and Female Infertility: A Cross-Sectional Survey and Genetic Approach
Source: Int J Mol Sci. 2024 Sep 6;25(17):9668. doi: 10.3390/ijms25179668 (PMC11394857; doi:10.3390/ijms25179668)
Supplement: Supplementary file 1 [file ijms-25-09668-s001.zip › ijms-3172662-supplementary.xlsx]

## Sheet: Table S1
Table S1. List of instrumental variables for the two-sample Mendelian randomization analysis of HbA1c levels on female infertility
SNP	effect_allele.exposure	other_allele.exposure	beta.exposure	eaf.exposure	se.exposure	pval.exposure	samplesize.exposure	F
rs10830963	C	G	-0.0197	0.714	0.0015	1.541e-36	145571	23.0762
rs12612492	T	C	0.0188	0.148	0.0019	1.883e-26	143735	12.8127
rs13134327	A	G	0.0144	0.331	0.0014	2.808e-26	143677	13.1956
rs13389076	A	G	0.0332	0.034	0.0038	3.036e-18	146806	10.63
rs16926246	T	C	-0.0727	0.136	0.0021	1e-200	134882	167.741
rs17533945	T	C	-0.0128	0.582	0.0014	1.617e-23	139480	11.1196
rs2748427	A	G	-0.0307	0.803	0.0022	9.819e-49	99886.8	29.7932
rs2971670	T	C	0.0316	0.181	0.0017	5.1e-88	146806	43.4744
rs4737009	A	G	0.0228	0.262	0.0015	8.292e-56	143768	28.9069
rs4760682	A	C	0.0164	0.817	0.0018	3.197e-20	131405	10.5689
rs560887	T	C	-0.0307	0.306	0.0014	5.55e-122	145580	58.2985
rs6474359	T	C	0.0427	0.978	0.0038	1.913e-33	143768	11.2807
rs76533333	A	G	-0.0265	0.913	0.0025	2.81e-29	128610	14.3492
rs837763	T	C	0.0176	0.578	0.0013	5.197e-38	136266	20.5941
rs855791	A	G	0.0188	0.4	0.0013	1.337e-56	144995	24.6024
rs857725	T	G	-0.0208	0.723	0.0014	5.426e-55	144996	25.1304
rs9909940	T	C	0.0322	0.323	0.0014	1.43e-116	146322	66.3794

## Sheet: Table S2
Table S2. List of instrumental variables for the two-sample Mendelian randomization analysis of female infertility on HbA1c levels
SNP	effect_allele.exposure	other_allele.exposure	beta.exposure	eaf.exposure	se.exposure	pval.exposure	samplesize.exposure	F
rs10054423	G	T	0.0817857	0.169033	0.0174796	2.88383e-06	120706	227.237
rs10458884	C	T	0.0626878	0.537601	0.0132257	2.13875e-06	120706	236.289
rs10503673	G	A	0.0898933	0.804675	0.0170446	1.33478e-07	120706	307.39
rs11073495	A	G	0.0761274	0.775433	0.0160602	2.1358e-06	120706	244.119
rs114845433	A	G	0.238228	0.0144013	0.0520364	4.69224e-06	120706	194.778
rs115338272	C	T	0.156131	0.0398632	0.0325034	1.55901e-06	120706	225.656
rs117557835	G	A	-0.148757	0.0458742	0.0325779	4.96684e-06	120706	234.273
rs11886942	A	T	0.124893	0.0731743	0.0249022	5.29395e-07	120706	255.92
rs12420380	G	A	0.0873424	0.142268	0.0187232	3.08731e-06	120706	225.149
rs13028479	T	G	0.0625617	0.594641	0.0135234	3.72477e-06	120706	228.183
rs1424035	A	C	0.404001	0.00557837	0.0808495	5.82425e-07	120706	218.968
rs3020331	T	C	0.0622646	0.482914	0.0131704	2.27185e-06	120706	234.158
rs3816838	T	G	0.0672222	0.268847	0.0147082	4.86822e-06	120706	214.814
rs3986292	C	A	0.0630581	0.45442	0.0132227	1.85221e-06	120706	238.455
rs57065002	T	C	0.184172	0.0676037	0.0252829	3.23073e-13	120706	518.359
rs58415480	G	C	0.08423	0.230483	0.0155736	6.35507e-08	120706	304.535
rs58924196	G	C	0.120375	0.0663989	0.0257852	3.03592e-06	120706	217.234
rs6025	T	C	-0.224022	0.0208748	0.048791	4.40159e-06	120706	248.134
rs6835215	G	A	0.323117	0.00850126	0.068269	2.21223e-06	120706	212.82
rs73230212	T	G	-0.13396	0.063737	0.0279404	1.63095e-06	120706	259.073
rs73527055	C	T	-0.0625202	0.442542	0.0133113	2.64283e-06	120706	233.237
rs76071455	A	G	-0.211515	0.0287171	0.0416484	3.80268e-07	120706	301.999
rs79909005	C	G	-0.2475	0.0182353	0.053446	3.64192e-06	120706	265.324

## Sheet: Table S3
Table S3. Results of the reverse Mendelian randomization analysis assessing the effect of female infertility on HbA1c levels
exposure	outcome	method	nsnp	b	se	pval	lo_ci	up_ci	or	or_lci95	or_uci95
Female infertility	HbA1c levels	Inverse variance weighted	23	0.00522472	0.00537492	0.331023	-0.00531013	0.0157596	1.00524	0.994704	1.01588
Female infertility	HbA1c levels	MR Egger	23	0.0074116	0.0115792	0.529043	-0.0152836	0.0301068	1.00744	0.984833	1.03056
Female infertility	HbA1c levels	Weighted median	23	0.0045893	0.00736882	0.533416	-0.00985359	0.0190322	1.0046	0.990195	1.01921
Female infertility	HbA1c levels	Weighted mode	23	0.0051313	0.00941531	0.591239	-0.0133227	0.0235853	1.00514	0.986766	1.02387
